# Supplementary material for: Investigation on the Concentration, Sources, and Photochemical Roles of Volatile Phenols in the Atmosphere in the North China Plain
Source: Toxics. 2025 Aug 31;13(9):744. doi: 10.3390/toxics13090744 (PMC12473939; doi:10.3390/toxics13090744)
Supplement: Supplementary file 1 [file toxics-13-00744-s001.zip]

Archive with 1 entries (1 files):
- toxics-3791667-supplementary.pdf
